# Supplementary material for: Impact of migration origin on individual protection strategies against sexual transmission of HIV in Paris metropolitan area, SIRS cohort study, France
Source: BMC Public Health. 2015 Aug 20;15:807. doi: 10.1186/s12889-015-2051-4 (PMC4545882; doi:10.1186/s12889-015-2051-4)
Supplement: Additional file 1: — Complete intermediate multivariate models. [file 12889_2015_2051_MOESM1_ESM.xlsx]

## Sheet: Intention protection - Men
Factors associated with the intention of protection against HIV in men, Paris metropolitan area, France, 2010.
		Demographic variables		Social variables		Sex biography		Sex communication & perception HIV		Sexual behavior
Variable	Category	OR	IC95% & signif	OR	IC95% & sign	OR	IC95% & sign	OR	IC95% & sign	OR	IC95% & sign
Migration origin	French with Fr. parents (ref.)	1	-	1	-	1	-	1	-	1	-
	French of Sub-Saharan origin	1.39	[0.80,2.41]	1.97	[1.08,3.59] *	2.18	[1.17,4.06] *	2.24	[1.20,4.17] *	2.66	[1.34,5.31] **
	Sub-Saharan foreigner	1.48	[0.71,3.08]	2.21	[1.07,4.56] *	2.89	[1.33,6.31] **	3.14	[1.49,6.61] **	3.43	[1.66,7.13] ***
	French of Maghrebi origin	0.63	[0.34,1.17]	0.78	[0.42,1.43]	1.22	[0.64,2.31]	1.22	[0.64,2.32]	1.58	[0.79,3.16]
	Maghrebi foreigner	0.81	[0.45,1.45]	1.10	[0.65,1.89]	1.55	[0.77,3.10]	1.61	[0.66,3.92]	1.49	[0.54,4.10]
	French of European origin	0.89	[0.44,1.81]	0.90	[0.45,1.82]	0.92	[0.40,2.14]	1.07	[0.50,2.28]	1.08	[0.51,2.25]
	European foreigner	0.49	[0.26,0.93] *	0.65	[0.34,1.25]	1.16	[0.52,2.57]	1.42	[0.69,2.91]	1.77	[0.86,3.66]
	French of other origin	0.87	[0.53,1.42]	0.88	[0.53,1.48]	1.38	[0.69,2.75]	1.47	[0.70,3.11]	1.88	[0.83,4.24]
	Other foreigner	0.38	[0.17,0.86] *	0.50	[0.23,1.09]	1.01	[0.44,2.31]	1.22	[0.42,3.53]	0.99	[0.25,3.95]
Age	≤29 years	19.3	[11.7,31.7] ***	15.7	[9.56,25.8] ***	4.71	[2.40,9.27] ***	4.20	[2.07,8.50] ***	2.36	[1.15,4.85] *
	30 - 44 years	5.31	[3.63,7.77] ***	4.53	[3.12,6.58] ***	3.61	[2.28,5.72] ***	3.10	[1.93,4.98] ***	2.12	[1.25,3.59] **
	45 - 59 years	2.85	[1.94,4.19] ***	2.56	[1.73,3.79] ***	2.46	[1.53,3.96] ***	2.20	[1.32,3.65] **	1.60	[0.95,2.68]
	≥60 years	1	-	1	-	1	-	1	-	1	-
Education	None or primary			0.50	[0.31,0.81] **	0.71	[0.39,1.28]	0.79	[0.42,1.50]	1.05	[0.51,2.18]
	Secondary			0.74	[0.53,1.02]	0.90	[0.64,1.27]	1.00	[0.67,1.47]	1.15	[0.76,1.73]
	Tertiary			1	-	1	-	1	-	1	-
Revenus mensuels par UC	≤1000€			0.97	[0.65,1.46]	0.99	[0.66,1.47]	0.94	[0.60,1.46]	1.09	[0.68,1.75]
	1000 - 1500€			1.27	[0.87,1.85]	1.26	[0.81,1.96]	1.21	[0.74,1.96]	1.38	[0.87,2.18]
	1500 - 2000€ (ref.)			1	-	1	-	1	-	1	-
	2000 - 3000€			0.83	[0.55,1.25]	1.19	[0.76,1.87]	1.19	[0.73,1.93]	1.42	[0.84,2.40]
	>3000€			0.80	[0.50,1.27]	0.94	[0.56,1.59]	0.94	[0.54,1.65]	1.03	[0.62,1.72]
Religious affiliation and practice	Regular religious practice			0.52	[0.32,0.82] **	0.81	[0.48,1.37]	0.95	[0.57,1.60]	1.04	[0.56,1.95]
	Irregular religious practice			0.76	[0.51,1.13]	1.05	[0.72,1.54]	1.14	[0.76,1.71]	1.15	[0.73,1.82]
	Relig. affiliation, no practice			0.80	[0.56,1.13]	0.87	[0.57,1.32]	0.99	[0.66,1.50]	0.98	[0.65,1.50]
	Neither practice nor affil (ref)			1	-	1	-	1	-	1	-
Couple status	No relationship					3.73	[2.36,5.91] ***	3.68	[2.32,5.82] ***	3.06	[1.84,5.08] ***
	Love affair					2.73	[1.54,4.85] ***	2.58	[1.41,4.72] **	2.04	[1.15,3.59] *
	Non-cohabiting couple					4.17	[1.97,8.80] ***	4.08	[1.90,8.75] ***	3.65	[1.73,7.69] ***
	Cohabiting couple (ref.)					1	-	1	-	1	-
Lifetime number of couple relationships	Never any couple relationship					2.61	[1.48,4.63] ***	2.56	[1.44,4.54] **	2.44	[1.39,4.29] **
	One couple relationship (ref.)					1	-	1	-	1	-
	≥2 couple relationships					1.18	[0.84,1.67]	1.01	[0.71,1.44]	1.08	[0.76,1.54]
Number of sexual partners during the last 5 years	Never had sex					0.05	[0.0050,0.69] *	0.06	[0.0054,0.71] *	0.40	[0.029,5.59]
	None					0.65	[0.32,1.33]	0.64	[0.32,1.28]	1.47	[0.72,3.00]
	One					1	-	1	-	1	-
	Two or more					4.86	[3.22,7.33] ***	3.75	[2.48,5.68] ***	1.95	[1.26,3.03] **
Self-perceived sexual orientation	Heterosexual (ref.)					1	-	1	-	1	-
	Bisexual					0.78	[0.22,2.75]	0.45	[0.13,1.64]	0.49	[0.19,1.24]
	Homosexual					3.04	[0.97,9.57]	1.73	[0.53,5.65]	2.28	[0.48,10.8]
	Not answered					0.16	[0.065,0.41] ***	0.15	[0.055,0.39] ***	0.22	[0.065,0.71] *
Intimate social network	0 person (ref.)							1	-	1	-
	1-2 person(s)							1.54	[1.04,2.27] *	1.54	[1.02,2.34] *
	3-5 persons							2.09	[1.27,3.42] **	1.94	[1.21,3.11] **
	6-25 persons							4.47	[2.17,9.23] ***	5.15	[2.34,11.3] ***
	Anyone							1.96	[1.06,3.61] *	2.95	[1.32,6.58] **
	Not answered							1.06	[0.53,2.15]	1.31	[0.64,2.68]
Perceived susceptibility to HIV infection	No (ref.)							1	-	1	-
	Yes							1.76	[1.11,2.79] *	1.98	[1.18,3.33] **
Stigma toward HIV+ people	No (ref.)							1	-	1	-
	A bit - a lot							0.61	[0.44,0.85] **	0.63	[0.44,0.91] *
Use of condoms	Never/unknown (ref.)									1	-
	>5 years ago									2.86	[1.62,5.05] ***
	≤5 years ago									17.8	[8.83,35.9] ***
Voluntary HIV testing	No (ref.)									1	-
	Yes									0.58	[0.40,0.83] **

## Sheet: Intention protection - Women
Factors associated with the intention of protection against HIV in women, Paris metropolitan area, France, 2010.
		Demographic variables		Social variables		Sex biography		Sex communication & perception HIV		Sexual behavior
Variable	Category	OR	IC95% & signif	OR	IC95% & sign	OR	IC95% & sign	OR	IC95% & sign	OR	IC95% & sign
Migration origin	French with Fr. parents (ref.)	1	-	1	-	1	-	1	-	1	-
	French of Sub-Saharan origin	0.94	[0.56,1.56]	1.12	[0.67,1.87]	1.47	[0.79,2.75]	1.51	[0.84,2.71]	1.62	[0.84,3.10]
	Sub-Saharan foreigner	1.50	[0.93,2.43]	2.15	[1.30,3.57] **	2.47	[1.36,4.49] **	2.42	[1.35,4.31] **	2.94	[1.65,5.23] ***
	French of Maghrebi origin	0.35	[0.22,0.54] ***	0.42	[0.26,0.67] ***	0.64	[0.38,1.07]	0.67	[0.39,1.16]	0.77	[0.42,1.39]
	Maghrebi foreigner	0.22	[0.098,0.52] ***	0.27	[0.12,0.63] **	0.38	[0.15,0.93] *	0.40	[0.16,0.98] *	0.57	[0.23,1.43]
	French of European origin	0.69	[0.43,1.10]	0.70	[0.43,1.15]	0.91	[0.52,1.59]	0.98	[0.55,1.72]	0.97	[0.55,1.69]
	European foreigner	0.58	[0.34,1.00] *	0.71	[0.40,1.25]	0.97	[0.52,1.79]	1.04	[0.54,1.99]	1.02	[0.52,2.03]
	French of other origin	0.80	[0.53,1.22]	0.87	[0.56,1.34]	1.09	[0.65,1.82]	1.19	[0.74,1.92]	1.37	[0.83,2.25]
	Other foreigner	0.15	[0.056,0.41] ***	0.18	[0.064,0.52] **	0.34	[0.12,0.96] *	0.40	[0.14,1.12]	0.46	[0.16,1.28]
Age	≤29 years	13.2	[8.09,21.6] ***	9.76	[6.02,15.8] ***	8.88	[4.83,16.3] ***	7.56	[3.99,14.3] ***	4.17	[2.08,8.33] ***
	30 - 44 years	7.43	[4.97,11.1] ***	5.80	[3.90,8.61] ***	6.76	[4.05,11.3] ***	5.88	[3.51,9.83] ***	3.39	[1.87,6.15] ***
	45 - 59 years	3.91	[2.58,5.93] ***	3.36	[2.21,5.12] ***	3.35	[2.03,5.54] ***	2.96	[1.76,4.97] ***	2.38	[1.39,4.09] **
	≥60 years	1	-	1	-	1	-	1	-	1	-
Education	None or primary			0.35	[0.22,0.57] ***	0.41	[0.24,0.71] **	0.48	[0.27,0.85] *	0.69	[0.38,1.24]
	Secondary			0.64	[0.48,0.85] **	0.73	[0.53,1.01]	0.85	[0.63,1.16]	0.94	[0.68,1.31]
	Tertiary			1	-	1	-	1	-	1	-
Revenus mensuels par UC	≤1000€			1.31	[0.89,1.92]	0.98	[0.63,1.54]	0.98	[0.62,1.54]	1.07	[0.68,1.68]
	1000 - 1500€			1.11	[0.77,1.62]	0.98	[0.66,1.45]	0.97	[0.66,1.43]	0.97	[0.67,1.43]
	1500 - 2000€ (ref.)			1	-	1	-	1	-	1	-
	2000 - 3000€			0.88	[0.63,1.22]	1.06	[0.70,1.59]	1.07	[0.71,1.61]	1.13	[0.75,1.72]
	>3000€			0.45	[0.28,0.71] ***	0.47	[0.28,0.79] **	0.47	[0.28,0.79] **	0.46	[0.26,0.81] **
Religious affiliation and practice	Regular religious practice			0.55	[0.38,0.79] **	0.75	[0.51,1.10]	0.87	[0.59,1.29]	1.02	[0.66,1.57]
	Irregular religious practice			0.75	[0.55,1.03]	0.77	[0.55,1.07]	0.86	[0.62,1.19]	0.90	[0.64,1.28]
	Relig. affiliation, no practice			0.92	[0.68,1.26]	0.90	[0.65,1.26]	0.97	[0.70,1.35]	1.00	[0.70,1.42]
	Neither practice nor affil (ref)			1	-	1	-	1	-	1	-
Couple status	No relationship					4.26	[2.77,6.54] ***	3.93	[2.55,6.06] ***	3.30	[2.17,5.01] ***
	Love affair					3.50	[2.32,5.29] ***	3.50	[2.26,5.42] ***	3.00	[1.95,4.63] ***
	Non-cohabiting couple					1.87	[1.02,3.44] *	1.92	[0.98,3.75]	1.49	[0.79,2.83]
	Cohabiting couple (ref.)					1	-	1	-	1	-
Lifetime number of couple relationships	Never any couple relationship					2.59	[1.76,3.81] ***	2.60	[1.74,3.87] ***	2.63	[1.70,4.09] ***
	One couple relationship (ref.)					1	-	1	-	1	-
	≥2 couple relationships					1.70	[1.19,2.42] **	1.56	[1.10,2.20] *	1.44	[1.03,2.03] *
Number of sexual partners during the last 5 years	Never had sex					0.03	[0.0076,0.14] ***	0.03	[0.0086,0.16] ***	0.11	[0.028,0.45] **
	None					0.58	[0.35,0.95] *	0.60	[0.36,0.98] *	0.85	[0.53,1.35]
	One					1	-	1	-	1	-
	Two or more					3.64	[2.70,4.91] ***	3.20	[2.36,4.34] ***	2.05	[1.44,2.92] ***
Self-perceived sexual orientation	Heterosexual (ref.)					1	-	1	-	1	-
	Bisexual					0.62	[0.30,1.27]	0.44	[0.23,0.83] *	0.54	[0.28,1.06]
	Homosexual					0.27	[0.085,0.83] *	0.20	[0.055,0.71] *	0.37	[0.071,1.91]
	Not answered					0.59	[0.22,1.60]	0.63	[0.23,1.70]	0.69	[0.25,1.86]
Intimate social network	0 person (ref.)							1	-	1	-
	1-2 person(s)							0.96	[0.72,1.28]	0.90	[0.67,1.20]
	3-5 persons							1.75	[1.18,2.59] **	1.53	[1.05,2.22] *
	6-25 persons							1.25	[0.65,2.41]	0.91	[0.48,1.71]
	Anyone							2.21	[0.99,4.94]	2.09	[0.85,5.15]
	Not answered							0.99	[0.60,1.63]	0.99	[0.59,1.68]
Perceived susceptibility to HIV infection	No (ref.)							1	-	1	-
	Yes							2.01	[1.48,2.74] ***	1.55	[1.07,2.22] *
Stigma toward HIV+ people	No (ref.)							1	-	1	-
	A bit - a lot							0.65	[0.51,0.82] ***	0.70	[0.55,0.89] **
Use of condoms	Never/unknown (ref.)									1	-
	>5 years ago									1.84	[1.17,2.90] **
	≤5 years ago									4.34	[2.73,6.91] ***
Voluntary HIV testing	No (ref.)									1	-
	Yes									1.90	[1.44,2.52] ***

## Sheet: Condom - Men
Factors associated with the adoption of a condom-based approach for protection against HIV in men, Paris metropolitan area, France, 2010.
		Demographic variables		Social variables		Sex biography		Sex communication & perception HIV		Sexual behavior
Variable	Category	OR	IC95% & signif	OR	IC95% & sign	OR	IC95% & sign	OR	IC95% & sign	OR	IC95% & sign
Migration origin	French with Fr. parents (ref.)	1	-	1	-	1	-	1	-	1	-
	French of Sub-Saharan origin	0.65	[0.28,1.51]	0.94	[0.41,2.12]	0.78	[0.23,2.64]	0.78	[0.22,2.80]	0.79	[0.22,2.81]
	Sub-Saharan foreigner	0.59	[0.23,1.55]	0.88	[0.30,2.63]	1.19	[0.31,4.57]	1.39	[0.38,5.04]	1.38	[0.38,4.93]
	French of Maghrebi origin	0.39	[0.19,0.79] **	0.49	[0.24,1.00] *	0.81	[0.36,1.80]	0.74	[0.33,1.65]	0.75	[0.34,1.67]
	Maghrebi foreigner	0.58	[0.32,1.02]	0.77	[0.44,1.36]	1.05	[0.46,2.37]	1.14	[0.44,2.94]	1.15	[0.45,2.95]
	French of European origin	1.21	[0.56,2.62]	1.22	[0.57,2.65]	1.59	[0.64,3.92]	2.02	[0.84,4.81]	2.00	[0.84,4.75]
	European foreigner	0.48	[0.23,1.01]	0.65	[0.30,1.37]	1.44	[0.46,4.49]	1.72	[0.58,5.04]	1.73	[0.58,5.12]
	French of other origin	0.58	[0.32,1.07]	0.60	[0.32,1.12]	0.86	[0.34,2.20]	0.89	[0.36,2.24]	0.89	[0.35,2.26]
	Other foreigner	0.25	[0.099,0.61] **	0.29	[0.11,0.77] *	0.68	[0.18,2.57]	0.68	[0.16,2.88]	0.68	[0.16,2.91]
Age	≤29 years	32.4	[19.6,53.5] ***	27.5	[15.9,47.7] ***	11.1	[5.26,23.6] ***	9.98	[4.53,22.0] ***	9.92	[4.52,21.8] ***
	30 - 44 years	5.89	[3.77,9.18] ***	5.15	[3.31,8.01] ***	4.81	[2.65,8.70] ***	4.13	[2.23,7.64] ***	4.06	[2.25,7.34] ***
	45 - 59 years	3.52	[2.29,5.40] ***	3.18	[2.05,4.94] ***	3.84	[2.10,7.03] ***	3.57	[1.88,6.80] ***	3.54	[1.88,6.67] ***
	≥60 years	1	-	1	-	1	-	1	-	1	-
Education	None or primary			0.54	[0.29,1.01]	0.93	[0.47,1.84]	1.08	[0.51,2.29]	1.10	[0.51,2.37]
	Secondary			0.80	[0.56,1.15]	1.14	[0.73,1.77]	1.27	[0.80,2.01]	1.28	[0.81,2.02]
	Tertiary			1	-	1	-	1	-	1	-
Revenus mensuels par UC	≤1000€			1.01	[0.61,1.69]	0.95	[0.51,1.75]	0.86	[0.45,1.63]	0.86	[0.45,1.63]
	1000 - 1500€			1.33	[0.90,1.96]	1.37	[0.82,2.29]	1.21	[0.70,2.08]	1.21	[0.70,2.09]
	1500 - 2000€ (ref.)			1	-	1	-	1	-	1	-
	2000 - 3000€			0.81	[0.53,1.22]	1.40	[0.81,2.42]	1.34	[0.76,2.38]	1.35	[0.77,2.39]
	>3000€			0.95	[0.57,1.57]	1.53	[0.83,2.84]	1.48	[0.77,2.84]	1.49	[0.77,2.86]
Religious affiliation and practice	Regular religious practice			0.45	[0.28,0.71] ***	0.78	[0.43,1.40]	0.92	[0.51,1.69]	0.93	[0.51,1.71]
	Irregular religious practice			0.74	[0.47,1.16]	1.22	[0.76,1.98]	1.32	[0.81,2.16]	1.33	[0.81,2.17]
	Relig. affiliation, no practice			0.73	[0.51,1.04]	0.77	[0.45,1.32]	0.89	[0.51,1.53]	0.89	[0.52,1.54]
	Neither practice nor affil (ref)			1	-	1	-	1	-	1	-
Couple status	No relationship					8.28	[4.46,15.4] ***	8.21	[4.45,15.1] ***	8.18	[4.46,15.0] ***
	Love affair					4.43	[2.13,9.24] ***	4.05	[1.90,8.67] ***	4.01	[1.91,8.45] ***
	Non-cohabiting couple					5.85	[2.56,13.4] ***	5.86	[2.42,14.2] ***	5.80	[2.43,13.8] ***
	Cohabiting couple (ref.)					1	-	1	-	1	-
Lifetime number of couple relationships	Never any couple relationship					2.22	[1.11,4.48] *	2.24	[1.15,4.33] *	2.24	[1.16,4.35] *
	One couple relationship (ref.)					1	-	1	-	1	-
	≥2 couple relationships					1.32	[0.79,2.20]	1.15	[0.69,1.93]	1.14	[0.68,1.90]
Number of sexual partners during the last 5 years	Never had sex					n.e.	n.e.	n.e.	n.e.	n.e.	n.e.
	None					0.81	[0.35,1.87]	0.81	[0.37,1.75]	0.81	[0.37,1.76]
	One					1	-	1	-	1	-
	Two or more					7.95	[5.13,12.3] ***	6.54	[4.24,10.1] ***	6.48	[4.17,10.1] ***
Self-perceived sexual orientation	Heterosexual (ref.)					1	-	1	-	1	-
	Bisexual					1.10	[0.28,4.33]	0.63	[0.18,2.24]	0.64	[0.18,2.26]
	Homosexual					1.71	[0.48,6.04]	0.95	[0.29,3.14]	0.94	[0.29,3.08]
	Not answered					0.17	[0.061,0.45] ***	0.16	[0.044,0.59] **	0.16	[0.043,0.59] **
Intimate social network	0 person (ref.)							1	-	1	-
	1-2 person(s)							1.38	[0.83,2.28]	1.37	[0.83,2.28]
	3-5 persons							2.61	[1.25,5.43] *	2.60	[1.25,5.39] *
	6-25 persons							3.85	[1.47,10.1] **	3.85	[1.46,10.1] **
	Anyone							1.40	[0.66,2.97]	1.40	[0.66,2.97]
	Not answered							0.90	[0.36,2.25]	0.90	[0.36,2.28]
Perceived susceptibility to HIV infection	No (ref.)							1	-	1	-
	Yes							1.47	[0.88,2.47]	1.42	[0.86,2.34]
Stigma toward HIV+ people	No (ref.)							1	-	1	-
	A bit - a lot							0.63	[0.42,0.95] *	0.63	[0.42,0.95] *
Voluntary HIV testing	No (ref.)									1	-
	Yes									1.10	[0.72,1.70]

## Sheet: Condom - Women
Factors associated with the adoption of a condom-based approach for protection against HIV in women, Paris metropolitan area, France, 2010.
		Demographic variables		Social variables		Sex biography		Sex communication & perception HIV		Sexual behavior
Variable	Category	OR	IC95% & signif	OR	IC95% & sign	OR	IC95% & sign	OR	IC95% & sign	OR	IC95% & sign
Migration origin	French with Fr. parents (ref.)	1	-	1	-	1	-	1	-	1	-
	French of Sub-Saharan origin	0.75	[0.41,1.38]	0.95	[0.52,1.74]	1.53	[0.67,3.53]	1.64	[0.68,3.92]	1.62	[0.68,3.88]
	Sub-Saharan foreigner	0.64	[0.35,1.16]	0.94	[0.49,1.78]	0.97	[0.41,2.29]	0.93	[0.39,2.24]	0.93	[0.40,2.18]
	French of Maghrebi origin	0.28	[0.14,0.53] ***	0.35	[0.19,0.64] ***	0.53	[0.26,1.09]	0.62	[0.29,1.34]	0.65	[0.30,1.42]
	Maghrebi foreigner	0.31	[0.14,0.69] **	0.39	[0.17,0.89] *	0.60	[0.17,2.11]	0.71	[0.20,2.49]	0.81	[0.23,2.87]
	French of European origin	0.64	[0.36,1.13]	0.67	[0.37,1.20]	1.00	[0.47,2.16]	1.10	[0.49,2.48]	1.13	[0.52,2.46]
	European foreigner	0.47	[0.24,0.92] *	0.56	[0.29,1.09]	0.82	[0.29,2.30]	0.93	[0.31,2.76]	0.93	[0.31,2.82]
	French of other origin	0.73	[0.42,1.27]	0.80	[0.45,1.42]	1.10	[0.52,2.32]	1.27	[0.62,2.57]	1.28	[0.62,2.63]
	Other foreigner	0.32	[0.13,0.82] *	0.40	[0.15,1.08]	1.34	[0.40,4.50]	2.02	[0.63,6.55]	2.34	[0.78,7.00]
Age	≤29 years	18.4	[9.90,34.2] ***	13.2	[6.88,25.4] ***	17.3	[7.65,39.0] ***	12.8	[5.70,28.8] ***	12.1	[5.36,27.5] ***
	30 - 44 years	8.80	[5.05,15.3] ***	6.67	[3.78,11.8] ***	12.1	[6.12,23.8] ***	9.72	[4.88,19.3] ***	8.97	[4.47,18.0] ***
	45 - 59 years	5.08	[2.98,8.66] ***	4.28	[2.49,7.35] ***	5.13	[2.81,9.36] ***	4.47	[2.40,8.33] ***	4.30	[2.31,8.00] ***
	≥60 years	1	-	1	-	1	-	1	-	1	-
Education	None or primary			0.34	[0.15,0.74] **	0.38	[0.15,0.96] *	0.47	[0.18,1.23]	0.53	[0.20,1.39]
	Secondary			0.68	[0.51,0.91] **	0.86	[0.63,1.18]	1.07	[0.79,1.46]	1.07	[0.77,1.48]
	Tertiary			1	-	1	-	1	-	1	-
Revenus mensuels par UC	≤1000€			1.31	[0.90,1.90]	0.76	[0.44,1.33]	0.79	[0.45,1.36]	0.80	[0.46,1.37]
	1000 - 1500€			1.19	[0.75,1.88]	0.93	[0.52,1.66]	0.96	[0.53,1.73]	0.95	[0.53,1.72]
	1500 - 2000€ (ref.)			1	-	1	-	1	-	1	-
	2000 - 3000€			0.80	[0.54,1.17]	1.17	[0.64,2.15]	1.17	[0.63,2.17]	1.17	[0.63,2.17]
	>3000€			0.39	[0.24,0.65] ***	0.43	[0.23,0.81] **	0.44	[0.23,0.83] *	0.42	[0.22,0.80] **
Religious affiliation and practice	Regular religious practice			0.42	[0.26,0.67] ***	0.51	[0.30,0.88] *	0.66	[0.38,1.15]	0.67	[0.38,1.18]
	Irregular religious practice			0.78	[0.50,1.20]	0.72	[0.43,1.20]	0.84	[0.50,1.40]	0.86	[0.51,1.44]
	Relig. affiliation, no practice			0.71	[0.53,0.96] *	0.52	[0.37,0.75] ***	0.57	[0.40,0.82] **	0.57	[0.40,0.82] **
	Neither practice nor affil (ref)			1	-	1	-	1	-	1	-
Couple status	No relationship					16.2	[9.31,28.1] ***	14.7	[8.45,25.6] ***	14.5	[8.35,25.2] ***
	Love affair					10.2	[5.95,17.7] ***	10.1	[5.67,18.1] ***	9.94	[5.57,17.7] ***
	Non-cohabiting couple					4.89	[2.44,9.80] ***	4.76	[2.24,10.1] ***	4.32	[1.96,9.51] ***
	Cohabiting couple (ref.)					1	-	1	-	1	-
Lifetime number of couple relationships	Never any couple relationship					2.01	[1.35,2.99] ***	1.98	[1.31,2.97] **	1.97	[1.31,2.96] **
	One couple relationship (ref.)					1	-	1	-	1	-
	≥2 couple relationships					1.68	[1.13,2.50] *	1.50	[1.03,2.18] *	1.47	[1.01,2.13] *
Number of sexual partners during the last 5 years	Never had sex					n.e.	n.e.	n.e.	n.e.	n.e.	n.e.
	None					0.58	[0.32,1.06]	0.62	[0.35,1.11]	0.64	[0.36,1.13]
	One					1	-	1	-	1	-
	Two or more					5.24	[3.75,7.31] ***	4.71	[3.27,6.77] ***	4.37	[3.04,6.28] ***
Self-perceived sexual orientation	Heterosexual (ref.)					1	-	1	-	1	-
	Bisexual					1.06	[0.47,2.40]	0.85	[0.38,1.89]	0.88	[0.40,1.95]
	Homosexual					n.e.	n.e.	n.e.	n.e.	n.e.	n.e.
	Not answered					0.99	[0.32,3.07]	1.11	[0.42,2.95]	1.15	[0.42,3.16]
Intimate social network	0 person (ref.)							1	-	1	-
	1-2 person(s)							1.43	[0.86,2.39]	1.37	[0.83,2.27]
	3-5 persons							2.53	[1.51,4.25] ***	2.39	[1.42,4.00] ***
	6-25 persons							2.02	[0.90,4.52]	1.78	[0.80,3.98]
	Anyone							1.76	[0.80,3.84]	1.67	[0.75,3.73]
	Not answered							1.45	[0.66,3.21]	1.48	[0.68,3.20]
Perceived susceptibility to HIV infection	No (ref.)							1	-	1	-
	Yes							1.71	[1.23,2.39] **	1.46	[1.03,2.05] *
Stigma toward HIV+ people	No (ref.)							1	-	1	-
	A bit - a lot							0.51	[0.36,0.71] ***	0.51	[0.36,0.72] ***
Voluntary HIV testing	No (ref.)									1	-
	Yes									1.67	[1.11,2.51] *
